# Supplementary material for: A Culturally Sensitive and Theory-Based Intervention on Prevention and Management of Diabetes: A Cluster Randomized Control Trial
Source: Nutrients. 2022 Dec 2;14(23):5126. doi: 10.3390/nu14235126 (PMC9737926; doi:10.3390/nu14235126)
Supplement: Supplementary file 1 [file nutrients-14-05126-s001.zip]

Archive with 1 entries (1 files):
- nutrients-2031186-supplementary.pdf
